# Supplementary material for: How to build a cold chain supply chain system for fresh agricultural products through blockchain technology—A study of tripartite evolutionary game theory based on prospect theory
Source: PLoS One. 2023 Nov 29;18(11):e0294520. doi: 10.1371/journal.pone.0294520 (PMC10686477; doi:10.1371/journal.pone.0294520)
Supplement: S1 Table — https://doi.org/10.6084/m9.figshare.24192573.v2. (XLSX) [file pone.0294520.s001.xlsx]

## Sheet: Sheet1
Participants	Parameters	Variables	Value
n-level cold chain participants	Speculative gains from non-compliance	Sp	50
	Gain from selling a unit quantity of produce	Pr	3
	Chance of possible default by a former participant	α	0.3
	Rate of loss of fresh produce due to default by a former participant	β	0.2
	Costs required to turn on refrigerated equipment for transport	Co	45
	Amount of produce transported	Qu	100
	Non-adoption of blockchain policy to provide an enabling environment for default	Gb	20
	Penalty for participant default	Fc	20
	Incentives	Mg	20
Consumers	The nth level of loss is	Hn	15
	Perceived benefits of purchasing fresh produce	Pe	100
	Probability of successful identification and reporting by the government	λ	0.4
	Gains from successful reporting	Sx	20
	Strong support to ensure consumer rights with the adoption of blockchain policies	Mc	30
Government	Technical cost of adopting blockchain technology	Ck	30
	Cost of detection without blockchain technology	Cf	40
	Benefits of fresh produce reaching the market	P	100
